# Supplementary material for: Rapid and user-friendly open-source CRISPR/Cas9 system for single- or multi-site editing of tomato genome
Source: Hortic Res. 2019 Jan 1;6:7. doi: 10.1038/s41438-018-0082-6 (PMC6312546; doi:10.1038/s41438-018-0082-6)
Supplement: Supplementary file 2 — Excel S1 [file 41438_2018_82_MOESM2_ESM.xls]

## Sheet: For pHNCas9
Primer design for pHNCas9
Usage: Fill in the No., target gene name, promoter name and target sequence in the corresponding cells.The protected area in red writing.
Please enable Excel's megafunction
AtU3b, AtU3d, AtU6-1, AtU6-26, AtU6-29 was used in this system.
No.	Target gene name	Promoter name	Target sequence	target sequence	Base number	GC content	Primer name	Primer sequence	Promoter Name	Primer Sequence	Partial sequence of sgRNA	SgRNA sequence
Example 1	slGRAS8	AtU3b	TGAAGTAAAAGGCAGCTCGT	TGAAGTAAAAGGCAGCTCGT	20	0.45	slGRAS8-AtU3b-F	GAGGGAGCAACATTGGTCATGAAGTAAAAGGCAGCTCGTGTTTTAGAGCTAGAAATAG	AtU3b	GAGGGAGCAACATTGGTCA	GTTTTAGAGCTAGAAATAG	AUGAAGUAAAAGGCAGCUCGUGUUUUAGAGCUAGAAAUAGCAAGUUAAAAUAAGGCUAGUCCGUUAUCAACUUGAAAAAGUGGCACCGAGUCGGUGC
Example 2	slGRAS8	AtU3d	ACTGAGTCAGCGATTCGCTG	CTGAGTCAGCGATTCGCTG	20	0.55	slGRAS8-AtU3d-F	CTACAAAGCACCATTGGTCACTGAGTCAGCGATTCGCTGGTTTTAGAGCTAGAAATAG	AtU3d	CTACAAAGCACCATTGGTCA		ACUGAGUCAGCGAUUCGCUGGUUUUAGAGCUAGAAAUAGCAAGUUAAAAUAAGGCUAGUCCGUUAUCAACUUGAAAAAGUGGCACCGAGUCGGUGC
Example 3	slGRAS8	AtU6-29	CAAATTAGAACCGTTGGTAG	CAAATTAGAACCGTTGGTAG	20	0.4	slGRAS8-AtU6-29-F	TAGAGTCGACTAAGAGATTGCAAATTAGAACCGTTGGTAGGTTTTAGAGCTAGAAATAG	AtU6-1	TAGAGACGAAGTAGTGATTG		GCAAAUUAGAACCGUUGGUAGGUUUUAGAGCUAGAAAUAGCAAGUUAAAAUAAGGCUAGUCCGUUAUCAACUUGAAAAAGUGGCACCGAGUCGGUGC
Example 4	slACS2&4	AtU3b	GCTTTCCACCCATCAAAATA	GCTTTCCACCCATCAAAATA	20	0.4	slACS2&4-AtU3b-F	GAGGGAGCAACATTGGTCAGCTTTCCACCCATCAAAATAGTTTTAGAGCTAGAAATAG	AtU6-26	TAGAGTCGAAGTAGTGATTG		AGCUUUCCACCCAUCAAAAUAGUUUUAGAGCUAGAAAUAGCAAGUUAAAAUAAGGCUAGUCCGUUAUCAACUUGAAAAAGUGGCACCGAGUCGGUGC
Example 5	slACS2&4	AtU3d	GCCAACTTTCAAGATTATCA	GCCAACTTTCAAGATTATCA	20	0.35	slACS2&4-AtU3d-F	CTACAAAGCACCATTGGTCAGCCAACTTTCAAGATTATCAGTTTTAGAGCTAGAAATAG	AtU6-29	TAGAGTCGACTAAGAGATTG		AGCCAACUUUCAAGAUUAUCAGUUUUAGAGCUAGAAAUAGCAAGUUAAAAUAAGGCUAGUCCGUUAUCAACUUGAAAAAGUGGCACCGAGUCGGUGC

## Sheet: For pHNCas9HT
												GTCA		AAAC
Primer design for pHNCas9SHT
Please enable Excel's megafunction
Usage: Fill in the No., target gene name and target sequence in the corresponding cells.
The name and sequence of Forward primer and reverse primer are automatically given in the corresponding cells, Individually.
No.	Target Gene	Target Sequence	Target sequence						Base number	GC content	Forward primer name	Forward Primer	Reverse primer name	Reverse Primer	SgRNA sequence
Example 1	SlEIN2	AGCCCGATTTGGGTTTGATT	GCCCGATTTGGGTTTGATT	OPPPOMNNNOOONNNOMNN	OPPPOMNNNOOONNNOMNN	CGGGCTAAACCCAAACTAA	CGGGCTAAACCCAAACTAA	AATCAAACCCAAATCGGGC	20	0.45	SlEIN2-Cas9-F	GTCAGCCCGATTTGGGTTTGATT	SlEIN2-Cas9-R	AAACAATCAAACCCAAATCGGGC	AGCCCGAUUUGGGUUUGAUUGUUUUAGAGCUAGAAAUAGCAAGUUAAAAUAAGGCUAGUCCGUUAUCAACUUGAAAAAGUGGCACCGAGUCGGUGC
Example 2	SlERFE1	AAACGAGCTCGACCCTCTAC	AACGAGCTCGACCCTCTAC	MMPOMOPNPOMPPPNPNMP	MMPOMOPNPOMPPPNPNMP	TTGCTCGAGCTGGGAGATG	TTGCTCGAGCTGGGAGATG	GTAGAGGGTCGAGCTCGTT	20	0.55	SlERFE1-Cas9-F	GTCAAACGAGCTCGACCCTCTAC	SlERFE1-Cas9-R	AAACGTAGAGGGTCGAGCTCGTT	AAACGAGCUCGACCCUCUACGUUUUAGAGCUAGAAAUAGCAAGUUAAAAUAAGGCUAGUCCGUUAUCAACUUGAAAAAGUGGCACCGAGUCGGUGC
Example 3	SlARF2B	CTTGTGACAGTGCCATGTGA	CTTGTGACAGTGCCATGTGA	PNNONOMPMONOPPMNONOM	PNNONOMPMONOPPMNONOM	GAACACTGTCACGGTACACT	GAACACTGTCACGGTACACT	TCACATGGCACTGTCACAAG	20	0.5	SlARF2B-Cas9-F	GTCACTTGTGACAGTGCCATGTGA	SlARF2B-Cas9-R	AAACTCACATGGCACTGTCACAAG	ACUUGUGACAGUGCCAUGUGAGUUUUAGAGCUAGAAAUAGCAAGUUAAAAUAAGGCUAGUCCGUUAUCAACUUGAAAAAGUGGCACCGAGUCGGUGC
	SlEIN2	AGCCCGATTTGGGTTTGATT	GCCCGATTTGGGTTTGATT	OPPPOMNNNOOONNNOMNN	OPPPOMNNNOOONNNOMNN	CGGGCTAAACCCAAACTAA	CGGGCTAAACCCAAACTAA	AATCAAACCCAAATCGGGC	20	0.45	SlEIN2-Cas9-F	GTCAGCCCGATTTGGGTTTGATT	SlEIN2-Cas9-R	AAACAATCAAACCCAAATCGGGC	AGCCCGAUUUGGGUUUGAUUGUUUUAGAGCUAGAAAUAGCAAGUUAAAAUAAGGCUAGUCCGUUAUCAACUUGAAAAAGUGGCACCGAGUCGGUGC
	SlERFE1	AAACGAGCTCGACCCTCTAC	AACGAGCTCGACCCTCTAC	MMPOMOPNPOMPPPNPNMP	MMPOMOPNPOMPPPNPNMP	TTGCTCGAGCTGGGAGATG	TTGCTCGAGCTGGGAGATG	GTAGAGGGTCGAGCTCGTT	20	0.55	SlERFE1-Cas9-F	GTCAAACGAGCTCGACCCTCTAC	SlERFE1-Cas9-R	AAACGTAGAGGGTCGAGCTCGTT	AAACGAGCUCGACCCUCUACGUUUUAGAGCUAGAAAUAGCAAGUUAAAAUAAGGCUAGUCCGUUAUCAACUUGAAAAAGUGGCACCGAGUCGGUGC
	SlARF2B	CTTGTGACAGTGCCATGTGA	CTTGTGACAGTGCCATGTGA	PNNONOMPMONOPPMNONOM	PNNONOMPMONOPPMNONOM	GAACACTGTCACGGTACACT	GAACACTGTCACGGTACACT	TCACATGGCACTGTCACAAG	20	0.5	SlARF2B-Cas9-F	GTCACTTGTGACAGTGCCATGTGA	SlARF2B-Cas9-R	AAACTCACATGGCACTGTCACAAG	ACUUGUGACAGUGCCAUGUGAGUUUUAGAGCUAGAAAUAGCAAGUUAAAAUAAGGCUAGUCCGUUAUCAACUUGAAAAAGUGGCACCGAGUCGGUGC
